# Supplementary material for: Species Distribution and Determinants of Candida Urinary Tract Infections: A 10-Year Retrospective Study in a Tertiary Hospital
Source: Medicina (Kaunas). 2026 May 9;62(5):921. doi: 10.3390/medicina62050921 (PMC13208417; doi:10.3390/medicina62050921)
Supplement: Supplementary file 1 [file medicina-62-00921-s001.zip]

Archive with 1 entries (1 files):
- medicina-4283811-supplementary.pdf
